# Supplementary material for: Impact of cesarean section on timely initiation of breastfeeding in Ethiopia: a systematic review and meta-analysis
Source: Int Breastfeed J. 2021 Jul 5;16:51. doi: 10.1186/s13006-021-00399-9 (PMC8259022; doi:10.1186/s13006-021-00399-9)
Supplement: Supplementary file 2 — Additional file 2. Joanna Briggs Institute (JBI) critical quality appraisal tool for prevalence studies [file 13006_2021_399_MOESM2_ESM.xlsx]

## Sheet: Sheet1
	The Joanna Briggs Institute (JBI) Critical Appraisal Tools for use in systematic reviews
NO	Study ID	Sampling frame	Sampling	Sample size	study subject	standard measument	outcome measument	confidence interval	Response rate	Overall JBI	Justfication
1	Yohannes et al	No	No	Yes	Yes	Yes	No	Yes	Yes	5	had high response rate, well defined subjects and valid tool
2	Shiferaw R et al	Yes	Yes	Yes	Yes	No	Yes	Yes	Yes	6	it has good sampling, high resonse rate and sample size
3	Ahmed et al	Yes	Yes	No	Yes	Yes	No	Yes	Yes	6	well fitted statistics, good sampling and sampling frame
4	Liben et al	Yes	Yes	No	No	No	Yes	Yes	Yes	5	had high response rate, well sampling and sampling frame
5	Gargamo et al	No	Yes	Yes	Yes	Yes	No	Yes	Yes	5	good sampling technique, well defined subjects and analysis method
6	Gedefaw et al	No	No	Yes	Yes	No	Yes	Yes	Yes	5	well defined subjects, high response rate and clear data collection
7	Getnet et al	Yes	Yes	No	Yes	Yes	Yes	Yes	Yes	7	high response rate, good sampling clear data collection method
8	Tewabe et al	Yes	Yes	Yes	Yes	No	Yes	Yes	Yes	7	well sample size, sampling, frame and high response rate
9	Setegn et al	No	Yes	Yes	Yes	Yes	No	Yes	Yes	6	good sampling technique, well defined subjects and analysis method
10	Seid et al	No	Yes	No	Yes	No	Yes	Yes	Yes	5	well defined subjects, high response rate and clear data collection
11	Berhe et al	Yes	Yes	No	Yes	Yes	Yes	Yes	Yes	7	high response rate, good sampling clear data collection method
12	Gebremeskel et al	Yes	Yes	No	Yes	No	No	Yes	Yes	5	well fitted analysis, good sample coverage and well defined subjects
13	Belachew A	Yes	Yes	No	Yes	Yes	No	Yes	Yes	6	well fitted statistics, good sampling and sampling frame
14	Ayalew et al	Yes	Yes	No	No	No	Yes	Yes	Yes	5	had high response rate, well sampling and sampling frame
15	Woldemicheal et al	Yes	Yes	No	No	No	Yes	Yes	Yes	5	had high response rate, well sampling and sampling frame
16	Tilahun et al	Yes	Yes	No	No	No	Yes	Yes	Yes	5	had high response rate, well sampling and sampling frame
17	Dejen M	No	Yes	Yes	Yes	Yes	No	Yes	Yes	6	good sampling technique, well defined subjects and analysis method
	The Joanna Briggs Institute (JBI) critical appraisal tool:Yes, No, Unclear or Not Applicable
	1. Random sample or whole population
	2. Unbiased sampling frame (i.e. census data)
	3. Adequate sample size ( >300 subjects)
	4. Measures were the standard
	5. Outcomes measured by unbiased assessors
	6. Adequate response rate (70%), refusers described
	7. Confidence intervals, subgroup analysis
	8. Study subjects described
	studies with overall JBI score 5 and above were included for final analysis

## Sheet: Sheet2
Cherinet et al.
Cherinet et al.
Berhanu et al.
Girma et al.
Mezgebu et al.
Wolka E et al.
Gebriel et al.
Mesele et al.
Aweke KA et al.
Kibatu et al.
Enyew et al.
Hailu et al.
Sime HK et al.
Solomon E .
Muleta et al.
Hibstu DT et al.
Tigabu E et al.
Ahmed A et al.
Abebe et al.
